# Supplementary material for: TROP2-targeted NIR-II fluorescence imaging for visualizing surgical margins and metastatic sentinel lymph nodes in breast cancers
Source: Proc Natl Acad Sci U S A. 2026 Feb 19;123(8):e2519420123. doi: 10.1073/pnas.2519420123 (PMC12933058; doi:10.1073/pnas.2519420123)
Supplement: Supplementary file 2 — Dataset S01 (XLSX) [file pnas.2519420123.sd01.xlsx]

## Sheet: Fig. 1B
Fig. 1B: Mean fluorescence intensity (MFI) of MDA-MB-231-Luc-TROP2 cells measured by Flow cytometry (FCM) at different time points after CP-ICG/TTP-ICG incubation. (n = 3 per group)
Group	CP-ICG
Time point (h)	0	1	2	4	8	12
MFI	1526	3876	6340	12842	17952	21235
	1521	4087	6163	12410	18211	21099
	1532	4088	6520	12356	18459	21044
Group	TTP-ICG
Time point (h)	0	1	2	4	8	12
MFI	1547	10554	16379	32165	51641	63188
	1522	10823	16628	31847	52800	64782
	1523	10429	17017	32772	52813	64081

## Sheet: Fig. 1C
Fig. 1C: Cellular MFIs measured by FCM after incubating TTP-ICG with MDA-MB-231-Luc-NC, MDA-MB-231-Luc-TROP2, and a 1:1 mixture of both cell lines. (n = 3 per group)
Group	MDA-MB-231-Luc-NC	MDA-MB-231-Luc-TROP2	MDA-MB-231-Luc-NC+MDA-MB-231-Luc-TROP2
MFI	7045	45161	25744
	7342	45051	25455
	7035	44948	26054

## Sheet: Fig. 1D
Fig. 1D: MFI of MDA-MB-231-Luc-TROP2 cells measured by FCM after 8-hour incubation with PBS, TTP-ICG, or TTP-ICG pre-blocked with 40-fold excess TTP. (n = 3 per group)
Group	PBS	TTP-ICG+Blcoking	TTP-ICG
MFI	1543	11172	42503
	1547	11161	42811
	1530	11056	43257

## Sheet: Fig. 1E
Fig. 1E:Cellular MFIs measured by FCM after incubating TTP-ICG with 4T1-Luc-NC, 4T1-Luc-TROP2, and a 1:1 mixture of both cell lines. (n = 3 per group)
Group	4T1-Luc-NC	4T1-Luc-TROP2	4T1-Luc-NC+4T1-Luc-TROP2
MFI	7465	20333	12961
	7014	20204	13949
	7094	19786	13795

## Sheet: Fig. 1F
Fig. 1F: MFI of 4T1-Luc-TROP2 cells measured by FCM after 8-hour incubation with PBS, TTP-ICG, or TTP-ICG pre-blocked with 40-fold excess TTP. (n = 3 per group)
Group	PBS	TTP-ICG+Blcoking	TTP-ICG
MFI	2359	8707	23959
	2359	8559	24841
	2387	8567	24108

## Sheet: Fig. 2B
Fig. 2B: Tumor-to-normal ratio (TNR, B) analysis after intravenous injection of CP-ICG/TTP-ICG in 4T1-Luc-TROP2 subcutaneous tumor model. (n = 4 per group)
Group	CP-ICG
Time point (h)	1	12	24	36	48	72	96
TNR	1.54668	2.56333	2.76537	3.23226	3.87312	3.79455	3.18919
	1.79333	2.7906	3.05591	2.69734	3.09058	2.93901	2.99298
	2.17943	3.14653	3.82788	3.69573	3.60705	3.25195	2.9693
	2.60805	3.12205	3.25893	3.3235	4.02872	3.79278	3.7118
Group	TTP-ICG
Time point (h)	1	12	24	36	48	72	96
TNR	2.83527	3.7855	5.22394	6.15695	8.10451	6.35553	6.39245
	3.14557	3.9561	5.25366	6.3954	8.68028	7.21187	6.05744
	2.56669	3.3306	4.74334	6.19259	6.74521	6.46061	6.55803
	2.75805	3.89162	5.22049	7.00199	8.47838	7.7541	7.58688

## Sheet: Fig. 2D
Fig. 2D: Tumor NIR-II MFI analysis at 48 h post-injection of TTP-ICG in bilateral tumor model of 4T1-Luc-NC and 4T1-Luc-TROP2. (n = 4 per group)
Group	4T1-Luc-NC	4T1-Luc-Trop2
MFI	67.13	97.79
	63.78	92.28
	59.63	94.1
	63.95	95.95

## Sheet: Fig. 2G
Fig. 2G: Decay curve of blood MFI after TTP-ICG intravenous administration. (n = 4)
Time point (min)	1	5	20	30	45	60	90	120	240	360	480	720
MFI	49.6031	24.02	14.9574	10.8651	9.27508	7.70843	6.58222	4.71076	3.16686	1.84475	1.41874	0.782962
	38.6603	27.3646	15.8266	12.3983	9.15879	7.76331	6.25899	4.76332	3.27041	2.11252	1.53936	0.775306
	35.1326	23.7252	15.6561	12.828	10.4298	8.56201	6.13431	5.13619	3.31458	2.39088	1.67301	1.08669
	30.7739	20.2797	14.6004	11.8951	9.29413	7.78348	5.7981	4.04451	2.64897	1.75757	1.33577	0.722588

## Sheet: Fig. 3C-D
Fig. 3C-D: Fluorescence quantification (C), ROC curve (D) of ex vivo mammary gland tissues according to the pathology results. (n = 40 per group)
Group	normal	Tumor
MFI	3.2	16.4
	7.1	15.9
	3.3	15.7
	2.4	15.6
	4.9	14.8
	3.7	14.3
	6.7	13.1
	6.3	10.4
	4.6	9.5
	4.1	7.8
	3.9	32.4
	7.6	20.8
	9.1	44.4
	3.3	19.8
	4.9	34.2
	4.2	34.4
	4.3	49.2
	5	17.8
	3.8	31
	5.4	15.1
	3.6	31.5
	6.8	28.9
	7.4	28.9
	5	6.4
	6.4	14.7
	4.2	17.5
	7.8	18.7
	6.4	7.7
	6.5	29.3
	6.1	7.3
	2.7	8.47
	6.5	9.47
	4.7	19.97
	4.1	7.87
	5.2	17.17
	4.8	9.47
	7.4	9.47
	5.7	9.47
	4.9	15.87
	8.6	10.77

## Sheet: Fig. 3J
Fig. 3J: Survival after tumor resection in the 4T1-Luc-TROP2 muscle-infiltrating model. (n = 7 per group)
Group	WT
	Date of death	The number of deaths
	25	1
	31	1
	34	1
	39	1
	40	1
	45	0
	45	0
Group	NIR-II
	Date of death	The number of deaths
	45	0
	45	0
	45	0
	45	0
	45	0
	45	0
	45	0

[truncated: 33 more sheets: Fig. 4B, Fig. 4G-H, Fig. 4I-J, Fig. 5B, Fig. 5D and 5F, Fig. 5E and 5G, Fig. 5I, Fig. 6B, Fig. 6D-E, Fig. 6G, Fig. S2A-C, Fig. S2D, Fig. S4E, Fig. S4H, Fig. S5B, Fig. S5C, Fig. S6B, Fig. S6D, Fig. S8, Fig. S9A …]
